# Supplementary material for: Aspirin Eugenol Ester Alleviates Energy Metabolism Disorders by Reducing Oxidative Damage and Inflammation in the Livers of Broilers Under High-Stocking-Density Stress
Source: Int J Mol Sci. 2025 Feb 21;26(5):1877. doi: 10.3390/ijms26051877 (PMC11899955; doi:10.3390/ijms26051877)
Supplement: Supplementary file 1 [file ijms-26-01877-s001.zip]

Archive with 1 entries (1 files):
- ijms-3425386-supplementary.pdf
